# Supplementary material for: CANDIED: A Pan-Canadian Cohort of Immune Checkpoint Inhibitor-Induced Insulin-Dependent Diabetes Mellitus
Source: Cancers (Basel). 2021 Dec 24;14(1):89. doi: 10.3390/cancers14010089 (PMC8750429; doi:10.3390/cancers14010089)
Supplement: Supplementary file 1 [file cancers-14-00089-s001.zip]

Archive with 1 entries (1 files):
- cancers-1468366-supplementary.pdf
